# Supplementary material for: Prostate Cancer Cells Are Sensitive to Lysosomotropic Agent Siramesine through Generation Reactive Oxygen Species and in Combination with Tyrosine Kinase Inhibitors
Source: Cancers (Basel). 2022 Nov 8;14(22):5478. doi: 10.3390/cancers14225478 (PMC9688505; doi:10.3390/cancers14225478)
Supplement: Supplementary file 1 [file cancers-14-05478-s001.zip]

Archive with 1 entries (1 files):
- cancers-1969400-supplementary.pdf
